# Supplementary material for: Relationship between Allelic Heterozygosity in BoLA-DRB3 and Proviral Loads in Bovine Leukemia Virus-Infected Cattle
Source: Animals (Basel). 2021 Mar 1;11(3):647. doi: 10.3390/ani11030647 (PMC7999362; doi:10.3390/ani11030647)
Supplement: Supplementary file 1 [file animals-11-00647-s001.zip]

Archive with 3 entries (3 files):
- Figure S2 .pdf
- Table S1.pdf
- Figure S1.pdf
